# Supplementary material for: Diversity of Root System Architecture in Mediterranean Maize Inbred Lines Provides New Breeding Opportunities to Improve Stress Resilience and Resource Efficiency
Source: Plants (Basel). 2026 Mar 18;15(6):935. doi: 10.3390/plants15060935 (PMC13030489; doi:10.3390/plants15060935)
Supplement: Supplementary file 1 [file plants-15-00935-s001.zip]

Archive with 3 entries (3 files):
- Supplementary figures.pdf
- Supplementary Information File S1.pdf
- Supplementary tables_rev.xlsx
