# Supplementary material for: Diversity of Root System Architecture in Mediterranean Maize Inbred Lines Provides New Breeding Opportunities to Improve Stress Resilience and Resource Efficiency
Source: Plants (Basel). 2026 Mar 18;15(6):935. doi: 10.3390/plants15060935 (PMC13030489; doi:10.3390/plants15060935)
Supplement: Supplementary file 1 [file plants-15-00935-s001.zip › Supplementary tables_rev.xlsx]

## Sheet: Table S1
Table S1. Overview of the 65 maize inbred lines used in this study. They were ranked according to stress adaptability, stress resistance or stress recovery, as assessed in a previous study [33].
Lines	Class*	Stress Adaptability		Lines	Class	Stress Resistance		Lines	Class	Stress Recovery
EP2020-56	Sensitive	0.512		EP1	Sensitive	0.192		EP2020-56	Sensitive	0.699
EP2018-10	Sensitive	0.519		F2	Sensitive	0.196		Lo904	Sensitive	0.78
ML606	Sensitive	0.519		ML606	Sensitive	0.218		F252	Sensitive	0.803
Lo904	Sensitive	0.521		EP2018-04	Sensitive	0.236		EP2020-40	Sensitive	0.818
F2	Sensitive	0.555		A638	Intermediate	0.252		EP2018-10	Sensitive	0.822
EPD6	Sensitive	0.56		EP17	Intermediate	0.252		ML606	Sensitive	0.827
EP2018-04	Sensitive	0.57		NIL120	Sensitive	0.256		PB130	Sensitive	0.843
PB130	Sensitive	0.574		Lo904	Sensitive	0.258		H104	Sensitive	0.855
F252	Sensitive	0.578		EP2018-10	Sensitive	0.263		EPD5	Sensitive	0.858
EP2020-40	Sensitive	0.579		EPD6	Sensitive	0.263		GCP-193	Sensitive	0.875
EPD5	Sensitive	0.586		EP68	Sensitive	0.272		H110	Sensitive	0.877
NIL120	Sensitive	0.59		EP2020-26	Intermediate	0.273		EP2018-04	Sensitive	0.889
EP1	Sensitive	0.604		B73	Sensitive	0.275		EPD1	Sensitive	0.903
B73	Sensitive	0.608		SCMalawi	Sensitive	0.284		CML341	Sensitive	0.917
EP68	Sensitive	0.613		EP2020-56	Sensitive	0.287		EP125	Intermediate	0.921
FP1	Sensitive	0.617		FP1	Sensitive	0.293		EPD6	Sensitive	0.923
H104	Sensitive	0.617		EPD5	Sensitive	0.294		EP68	Sensitive	0.928
SCMalawi	Sensitive	0.621		F252	Sensitive	0.305		CYMM-1	Intermediate	0.932
GCP-193	Sensitive	0.622		TRL5	Intermediate	0.323		PhW65	Sensitive	0.939
EPD1	Sensitive	0.64		EP2018-08	Resilient	0.324		NIL120	Sensitive	0.943
H110	Sensitive	0.643		PhW65	Sensitive	0.326		B73	Sensitive	0.959
PhW65	Sensitive	0.644		EP53	Intermediate	0.327		Lo1285D	Intermediate	0.966
CML341	Sensitive	0.645		Tx601	Intermediate	0.328		EP2020-46	Intermediate	0.968
EP17	Intermediate	0.646		EP74	Intermediate	0.332		F2	Sensitive	0.972
EP74	Intermediate	0.651		Lo82	Intermediate	0.335		EP74	Intermediate	0.979
TRL5	Intermediate	0.654		Lo1507	Intermediate	0.336		TRL5	Intermediate	0.997
EP2020-26	Intermediate	0.662		EP56	Resilient	0.339		Lo1507	Intermediate	1.013
CYMM-1	Intermediate	0.663		EP2020-24	Resilient	0.341		EP53	Intermediate	1.014
Lo1507	Intermediate	0.668		EP2020-40	Sensitive	0.342		BO23(H102)	Intermediate	1.015
Tx601	Intermediate	0.67		Lo863	Resilient	0.345		Lo88	Intermediate	1.017
EP53	Intermediate	0.673		Lo38	Resilient	0.349		DK4676A	Resilient	1.018
EP125	Intermediate	0.68		EP67	Resilient	0.355		FP1	Sensitive	1.031
EP2020-46	Intermediate	0.693		GCP-193	Sensitive	0.359		Lo1453	Resilient	1.037
Lo88	Intermediate	0.695		Lo88	Intermediate	0.362		Tx601	Intermediate	1.045
A638	Intermediate	0.702		H104	Sensitive	0.364		EP17	Intermediate	1.082
Lo82	Intermediate	0.719		NC358	Resilient	0.365		SCMalawi	Sensitive	1.095
Lo1285D	Intermediate	0.72		Lo469	Intermediate	0.366		EP1	Sensitive	1.103
Lo1207	Intermediate	0.721		PB130	Sensitive	0.368		Lo1207	Intermediate	1.105
Lo469	Intermediate	0.723		TRL22	Resilient	0.375		Lo469	Intermediate	1.105
BO23(H102)	Intermediate	0.729		CML341	Sensitive	0.379		B14a	Resilient	1.146
DK4676A	Resilient	0.736		EP125	Intermediate	0.38		NC358	Resilient	1.156
EP56	Resilient	0.739		Lo1207	Intermediate	0.381		Lo185	Resilient	1.174
EP2020-24	Resilient	0.74		H110	Sensitive	0.382		EP2020-26	Intermediate	1.175
NC358	Resilient	0.754		EP2020-32	Resilient	0.384		EA3076	Resilient	1.187
EA3076	Resilient	0.765		CYMM-1	Intermediate	0.385		Lo82	Intermediate	1.187
Lo38	Resilient	0.765		Lo1301	Resilient	0.387		EP2020-33	Resilient	1.188
Lo863	Resilient	0.774		EP2020-35	Resilient	0.392		Lo38	Resilient	1.199
Lo1453	Resilient	0.782		EP2020-46	Intermediate	0.393		EP2020-24	Resilient	1.204
EP2020-33	Resilient	0.797		EPD1	Sensitive	0.395		Lo863	Resilient	1.216
EP2020-32	Resilient	0.801		DK4676A	Resilient	0.402		EP2020-31	Resilient	1.24
Lo1301	Resilient	0.807		F618	Resilient	0.408		Lo1301	Resilient	1.255
Lo1430	Resilient	0.835		EA3076	Resilient	0.413		EP56	Resilient	1.261
Lo185	Resilient	0.837		BO23(H102)	Intermediate	0.432		EP2020-32	Resilient	1.263
EP67	Resilient	0.843		B107	Resilient	0.441		EP2020-51	Resilient	1.263
TRL31	Resilient	0.849		TRL31	Resilient	0.441		TRL31	Resilient	1.275
F618	Resilient	0.855		Lo1285D	Intermediate	0.446		Lo1430	Resilient	1.28
EP2020-35	Resilient	0.861		EP2020-51	Resilient	0.458		A638	Intermediate	1.296
EP2020-31	Resilient	0.866		Lo1453	Resilient	0.467		EP67	Resilient	1.355
EP2020-51	Resilient	0.876		EP2020-31	Resilient	0.479		EP2020-35	Resilient	1.387
EP2018-08	Resilient	0.902		EP2020-33	Resilient	0.485		Lo436	Resilient	1.43
B14a	Resilient	0.91		Lo1430	Resilient	0.493		H101	Resilient	1.447
H101	Resilient	0.962		Lo185	Resilient	0.496		F618	Resilient	1.574
TRL22	Resilient	0.979		Lo436	Resilient	0.509		B107	Resilient	1.592
B107	Resilient	1		H101	Resilient	0.535		TRL22	Resilient	1.602
Lo436	Resilient	1		B14a	Resilient	0.629		EP2018-08	Resilient	1.615
* classified according to stress adaptability assessed in Shi et al. [33].

## Sheet: Table S2
Table S2. Contribution of genotype to phenotypic variation in image-derived shoot traits and selected root traits measured over time.
DAS	Shoot Traits	Genotype contribution (%)			DAS	Root Traits	Genotype contribution (%)
7	TV_Area	18.231			5	area	14.6169
7	SV_Area	12.5219			5	total_length	13.2805
7	SV_Height	6.80142			5	total_volume	14.668
7	Volume	6.43367			5	surface_area	14.1264
8	TV_Area	23.7533			5	specific_root_length	0
8	SV_Area	25.3909			5	number_of_regions	11.3156
8	SV_Height	16.8435			5	no_of_branching_points	2.29159e-15
8	Volume	26.6483			5	no_of_end_points	10.0288
9	TV_Area	32.2511			5	geometrical_x_dq68	6.07411
9	SV_Area	30.2479			5	geometrical_x_dq75	6.25466
9	SV_Height	32.4935			5	geometrical_x_dq90	3.61701
9	Volume	23.9659			5	geometrical_x_dq95	6.25004
10	TV_Area	42.6937			5	geometrical_x_dq99	8.56796
10	SV_Area	23.8143			5	geometrical_y_mean_wo	19.6829
10	SV_Height	24.2475			5	geometrical_y_median_wo	10.745
10	Volume	28.5451			5	geometrical_y_std_wo	4.73019
11	TV_Area	42.5169			5	geometrical_y_skew_wo	0
11	SV_Area	30.7839			5	geometrical_y_kurt_wo	1.02663e-14
11	SV_Height	28.848			5	geometrical_y_p25_wo	15.0363
11	Volume	31.7053			5	geometrical_y_p50_wo	10.745
12	TV_Area	51.7882			5	geometrical_y_p75_wo	18.4518
12	SV_Area	36.4268			5	geometrical_y_p99_wo	27.2481
12	SV_Height	32.6694			5	width_mean	5.53914
12	Volume	35.4739			5	width_median	4.9002
13	TV_Area	50.0725			5	width_std	7.87673
13	SV_Area	39.3258			5	width_skew	6.02268
13	SV_Height	40.4299			5	width_kurt	3.41393
13	Volume	35.6417			5	width_p25	14.4303
14	TV_Area	48.2525			5	width_p50	4.9002
14	SV_Area	37.5513			5	width_p75	1.99342
14	SV_Height	39.891			5	width_p99	4.74846
14	Volume	41.017			5	width_bootstrap_mean	7.62557
15	TV_Area	50.1673			5	width_bootstrap_stdev	13.0032
15	SV_Area	39.1645			5	SeedAngle_mean	10.9464
15	SV_Height	40.2214			5	SeedAngle_median	8.48149
15	Volume	43.56			5	SeedAngle_std	1.05642
16	TV_Area	52.5876			5	SeedAngle_skew	16.0085
16	SV_Area	39.7302			5	SeedAngle_kurt	6.3539e-14
16	SV_Height	42.0811			5	SeedAngle_p25	8.06319
16	Volume	42.9716			5	SeedAngle_p50	8.48149
17	TV_Area	51.9759			5	SeedAngle_p75	6.43928
17	SV_Area	40.111			5	SeedAngle_p99	5.97688
17	SV_Height	49.2904			5	SeedAngle_bootstrap_mean	0.657375
17	Volume	43.8985			5	SeedAngle_bootstrap_stdev	13.5751
18	TV_Area	53.6641			5	convex_hull_area	4.22769e-12
18	SV_Area	42.1715			5	convex_hull_height	7.56814
18	SV_Height	49.5675			5	convex_hull_width	0
18	Volume	47.7202			5	specific_convex_hull_area	1.14059e-14
19	TV_Area	49.294			5	dep_wid_r	1.72215
19	SV_Area	42.4158			6	area	21.5458
19	SV_Height	55.8622			6	total_length	17.4333
19	Volume	44.8535			6	total_volume	22.395
20	TV_Area	50.9898			6	surface_area	20.5786
20	SV_Area	46.4204			6	specific_root_length	3.7084
20	SV_Height	56.3036			6	number_of_regions	7.39487
20	Volume	47.522			6	no_of_branching_points	9.73361
21	TV_Area	49.5288			6	no_of_end_points	9.36152
21	SV_Area	44.2121			6	geometrical_x_dq68	9.07702
21	SV_Height	60.448			6	geometrical_x_dq75	10.9291
21	Volume	46.2717			6	geometrical_x_dq90	9.31352
22	TV_Area	49.0287			6	geometrical_x_dq95	9.09587
22	SV_Area	49.5511			6	geometrical_x_dq99	8.49113
22	SV_Height	66.8242			6	geometrical_y_mean_wo	1.37411
22	Volume	50.238			6	geometrical_y_median_wo	2.49159
23	TV_Area	47.6854			6	geometrical_y_std_wo	19.39
23	SV_Area	46.5923			6	geometrical_y_skew_wo	3.39332
23	SV_Height	67.3455			6	geometrical_y_kurt_wo	1.83517e-12
23	Volume	47.8151			6	geometrical_y_p25_wo	0
24	TV_Area	50.6241			6	geometrical_y_p50_wo	2.49159
24	SV_Area	46.3734			6	geometrical_y_p75_wo	3.57782
24	SV_Height	69.3795			6	geometrical_y_p99_wo	14.1366
24	Volume	48.3659			6	width_mean	23.8867
25	TV_Area	53.2096			6	width_median	17.6034
25	SV_Area	45.9803			6	width_std	23.8712
25	SV_Height	72.1828			6	width_skew	0.851984
25	Volume	49.7272			6	width_kurt	0
26	TV_Area	51.4731			6	width_p25	15.5552
26	SV_Area	45.5534			6	width_p50	17.6034
26	SV_Height	60.5962			6	width_p75	23.4622
26	Volume	47.7275			6	width_p99	24.7556
27	TV_Area	50.0814			6	width_bootstrap_mean	23.6761
27	SV_Area	40.6496			6	width_bootstrap_stdev	16.7772
27	SV_Height	59.7385			6	SeedAngle_mean	19.724
27	Volume	44.6507			6	SeedAngle_median	20.1408
					6	SeedAngle_std	9.78394
					6	SeedAngle_skew	8.89521
					6	SeedAngle_kurt	1.46387
					6	SeedAngle_p25	4.90053
					6	SeedAngle_p50	20.1408
					6	SeedAngle_p75	26.5914
					6	SeedAngle_p99	11.1298
					6	SeedAngle_bootstrap_mean	10.2426
					6	SeedAngle_bootstrap_stdev	0
					6	convex_hull_area	20.8812
					6	convex_hull_height	24.3888
					6	convex_hull_width	22.7693
					6	specific_convex_hull_area	23.9164
					6	dep_wid_r	0
					7	area	25.7695
					7	total_length	23.7899
					7	total_volume	27.0286
					7	surface_area	25.813
					7	specific_root_length	24.1767
					7	number_of_regions	20.1945
					7	no_of_branching_points	17.1029
					7	no_of_end_points	21.3396
					7	geometrical_x_dq68	10.0864
					7	geometrical_x_dq75	10.3384
					7	geometrical_x_dq90	9.89034
					7	geometrical_x_dq95	8.43881
					7	geometrical_x_dq99	5.34266
					7	geometrical_y_mean_wo	0
					7	geometrical_y_median_wo	2.14119e-14
					7	geometrical_y_std_wo	2.24873
					7	geometrical_y_skew_wo	16.6362
					7	geometrical_y_kurt_wo	6.0412
					7	geometrical_y_p25_wo	6.589e-13
					7	geometrical_y_p50_wo	2.14119e-14
					7	geometrical_y_p75_wo	0.0424344
					7	geometrical_y_p99_wo	5.90113
					7	width_mean	37.2988
					7	width_median	32.764
					7	width_std	22.4279
					7	width_skew	5.30942
					7	width_kurt	0.144522
					7	width_p25	25.1577
					7	width_p50	32.764
					7	width_p75	34.3971
					7	width_p99	20.7476
					7	width_bootstrap_mean	22.3607
					7	width_bootstrap_stdev	14.2071
					7	SeedAngle_mean	28.5804
					7	SeedAngle_median	24.7724
					7	SeedAngle_std	8.94159e-15
					7	SeedAngle_skew	14.0595
					7	SeedAngle_kurt	1.20666e-15
					7	SeedAngle_p25	12.4179
					7	SeedAngle_p50	24.7724
					7	SeedAngle_p75	34.8957
					7	SeedAngle_p99	11.7569
					7	SeedAngle_bootstrap_mean	0.325499
					7	SeedAngle_bootstrap_stdev	1.41838
					7	convex_hull_area	20.2066
					7	convex_hull_height	6.08814
					7	convex_hull_width	16.7416
					7	specific_convex_hull_area	9.47723
					7	dep_wid_r	1.65223
					8	area	33.9606
					8	total_length	32.078
					8	total_volume	35.7842
					8	surface_area	33.922
					8	specific_root_length	18.4186
					8	number_of_regions	29.0194
					8	no_of_branching_points	30.8727
					8	no_of_end_points	29.9996
					8	geometrical_x_dq68	17.5804
					8	geometrical_x_dq75	16.9806
					8	geometrical_x_dq90	19.3227
					8	geometrical_x_dq95	19.8522
					8	geometrical_x_dq99	22.5793
					8	geometrical_y_mean_wo	2.14383
					8	geometrical_y_median_wo	0.0715555
					8	geometrical_y_std_wo	2.79836
					8	geometrical_y_skew_wo	8.70479
					8	geometrical_y_kurt_wo	5.63156
					8	geometrical_y_p25_wo	1.74843
					8	geometrical_y_p50_wo	0.0715555
					8	geometrical_y_p75_wo	1.3322e-12
					8	geometrical_y_p99_wo	4.06097
					8	width_mean	43.9541
					8	width_median	39.5995
					8	width_std	21.5461
					8	width_skew	10.6272
					8	width_kurt	8.11917
					8	width_p25	31.6859
					8	width_p50	39.5995
					8	width_p75	42.9293
					8	width_p99	18.3944
					8	width_bootstrap_mean	21.5238
					8	width_bootstrap_stdev	19.458
					8	SeedAngle_mean	18.9698
					8	SeedAngle_median	21.7996
					8	SeedAngle_std	0
					8	SeedAngle_skew	21.0847
					8	SeedAngle_kurt	0.136722
					8	SeedAngle_p25	13.3833
					8	SeedAngle_p50	21.7996
					8	SeedAngle_p75	21.7616
					8	SeedAngle_p99	5.22758e-13
					8	SeedAngle_bootstrap_mean	1.23144e-12
					8	SeedAngle_bootstrap_stdev	2.9433
					8	convex_hull_area	22.5827
					8	convex_hull_height	4.41966
					8	convex_hull_width	22.3471
					8	specific_convex_hull_area	8.08793
					8	dep_wid_r	9.40409
					9	area	39.7013
					9	total_length	36.8734
					9	total_volume	42.3306
					9	surface_area	39.6036
					9	specific_root_length	15.8515
					9	number_of_regions	25.7153
					9	no_of_branching_points	33.2669
					9	no_of_end_points	29.9155
					9	geometrical_x_dq68	22.2925
					9	geometrical_x_dq75	16.3086
					9	geometrical_x_dq90	14.1445
					9	geometrical_x_dq95	18.3419
					9	geometrical_x_dq99	10.9013
					9	geometrical_y_mean_wo	12.0742
					9	geometrical_y_median_wo	14.7978
					9	geometrical_y_std_wo	9.39359
					9	geometrical_y_skew_wo	16.8509
					9	geometrical_y_kurt_wo	11.3786
					9	geometrical_y_p25_wo	4.60585
					9	geometrical_y_p50_wo	14.7978
					9	geometrical_y_p75_wo	23.4189
					9	geometrical_y_p99_wo	13.8928
					9	width_mean	44.8955
					9	width_median	44.2089
					9	width_std	28.7223
					9	width_skew	6.77996
					9	width_kurt	5.509
					9	width_p25	21.9309
					9	width_p50	44.2089
					9	width_p75	49.6801
					9	width_p99	16.5788
					9	width_bootstrap_mean	28.7011
					9	width_bootstrap_stdev	8.76739
					9	SeedAngle_mean	23.9911
					9	SeedAngle_median	22.2033
					9	SeedAngle_std	2.2609
					9	SeedAngle_skew	14.8762
					9	SeedAngle_kurt	3.67788e-12
					9	SeedAngle_p25	16.9314
					9	SeedAngle_p50	22.2033
					9	SeedAngle_p75	21.5806
					9	SeedAngle_p99	3.7533
					9	SeedAngle_bootstrap_mean	2.22142
					9	SeedAngle_bootstrap_stdev	8.9403
					9	convex_hull_area	30.4232
					9	convex_hull_height	16.0833
					9	convex_hull_width	25.2693
					9	specific_convex_hull_area	20.619
					9	dep_wid_r	18.0904
					10	area	44.3934
					10	total_length	40.1427
					10	total_volume	47.6936
					10	surface_area	44.2385
					10	specific_root_length	42.1006
					10	number_of_regions	25.0976
					10	no_of_branching_points	38.4132
					10	no_of_end_points	30.8952
					10	geometrical_x_dq68	24.4983
					10	geometrical_x_dq75	26.1569
					10	geometrical_x_dq90	18.5062
					10	geometrical_x_dq95	16.3377
					10	geometrical_x_dq99	16.0057
					10	geometrical_y_mean_wo	19.1826
					10	geometrical_y_median_wo	19.1318
					10	geometrical_y_std_wo	14.1302
					10	geometrical_y_skew_wo	6.49039
					10	geometrical_y_kurt_wo	3.61696
					10	geometrical_y_p25_wo	6.80334
					10	geometrical_y_p50_wo	19.1318
					10	geometrical_y_p75_wo	26.3602
					10	geometrical_y_p99_wo	10.9601
					10	width_mean	51.8095
					10	width_median	47.7028
					10	width_std	37.6661
					10	width_skew	14.59
					10	width_kurt	9.98049
					10	width_p25	29.213
					10	width_p50	47.7028
					10	width_p75	56.0795
					10	width_p99	22.7704
					10	width_bootstrap_mean	37.6616
					10	width_bootstrap_stdev	14.6353
					10	SeedAngle_mean	26.0406
					10	SeedAngle_median	21.8865
					10	SeedAngle_std	1.51538
					10	SeedAngle_skew	15.572
					10	SeedAngle_kurt	0
					10	SeedAngle_p25	18.6147
					10	SeedAngle_p50	21.8865
					10	SeedAngle_p75	25.0341
					10	SeedAngle_p99	11.8297
					10	SeedAngle_bootstrap_mean	1.49981
					10	SeedAngle_bootstrap_stdev	9.99387
					10	convex_hull_area	25.8037
					10	convex_hull_height	10.499
					10	convex_hull_width	18.1769
					10	specific_convex_hull_area	24.699
					10	dep_wid_r	22.5215
					11	area	48.6369
					11	total_length	44.4645
					11	total_volume	51.8744
					11	surface_area	48.3303
					11	specific_root_length	59.727
					11	number_of_regions	33.4979
					11	no_of_branching_points	40.9302
					11	no_of_end_points	36.253
					11	geometrical_x_dq68	23.4966
					11	geometrical_x_dq75	29.7605
					11	geometrical_x_dq90	29.7821
					11	geometrical_x_dq95	19.0712
					11	geometrical_x_dq99	21.7565
					11	geometrical_y_mean_wo	26.191
					11	geometrical_y_median_wo	25.8762
					11	geometrical_y_std_wo	25.0771
					11	geometrical_y_skew_wo	23.3643
					11	geometrical_y_kurt_wo	19.7252
					11	geometrical_y_p25_wo	9.91272
					11	geometrical_y_p50_wo	25.8762
					11	geometrical_y_p75_wo	31.951
					11	geometrical_y_p99_wo	21.5923
					11	width_mean	62.7861
					11	width_median	60.843
					11	width_std	42.0017
					11	width_skew	18.674
					11	width_kurt	9.74618
					11	width_p25	47.8708
					11	width_p50	60.843
					11	width_p75	60.6789
					11	width_p99	29.4927
					11	width_bootstrap_mean	41.9778
					11	width_bootstrap_stdev	13.126
					11	SeedAngle_mean	28.7965
					11	SeedAngle_median	28.0632
					11	SeedAngle_std	4.43501
					11	SeedAngle_skew	19.7653
					11	SeedAngle_kurt	0
					11	SeedAngle_p25	18.858
					11	SeedAngle_p50	28.0632
					11	SeedAngle_p75	31.6601
					11	SeedAngle_p99	14.9202
					11	SeedAngle_bootstrap_mean	4.41042
					11	SeedAngle_bootstrap_stdev	14.1029
					11	convex_hull_area	25.2112
					11	convex_hull_height	22.8202
					11	convex_hull_width	23.6768
					11	specific_convex_hull_area	18.7696
					11	dep_wid_r	28.3746
					12	area	53.3879
					12	total_length	48.4488
					12	total_volume	56.8727
					12	surface_area	53.1477
					12	specific_root_length	61.735
					12	number_of_regions	33.332
					12	no_of_branching_points	43.2686
					12	no_of_end_points	37.7757
					12	geometrical_x_dq68	28.1006
					12	geometrical_x_dq75	26.2087
					12	geometrical_x_dq90	31.6845
					12	geometrical_x_dq95	24.9668
					12	geometrical_x_dq99	21.0731
					12	geometrical_y_mean_wo	33.2408
					12	geometrical_y_median_wo	32.2504
					12	geometrical_y_std_wo	33.2756
					12	geometrical_y_skew_wo	10.4308
					12	geometrical_y_kurt_wo	12.0979
					12	geometrical_y_p25_wo	15.9445
					12	geometrical_y_p50_wo	32.2504
					12	geometrical_y_p75_wo	37.6278
					12	geometrical_y_p99_wo	24.3323
					12	width_mean	66.5152
					12	width_median	63.0598
					12	width_std	46.3707
					12	width_skew	18.332
					12	width_kurt	6.19176
					12	width_p25	52.8207
					12	width_p50	63.0598
					12	width_p75	66.5228
					12	width_p99	33.2801
					12	width_bootstrap_mean	46.411
					12	width_bootstrap_stdev	14.218
					12	SeedAngle_mean	31.5473
					12	SeedAngle_median	32.2807
					12	SeedAngle_std	0
					12	SeedAngle_skew	19.4647
					12	SeedAngle_kurt	1.38708
					12	SeedAngle_p25	20.0276
					12	SeedAngle_p50	32.2807
					12	SeedAngle_p75	32.7624
					12	SeedAngle_p99	8.0155
					12	SeedAngle_bootstrap_mean	0
					12	SeedAngle_bootstrap_stdev	12.9469
					12	convex_hull_area	24.1233
					12	convex_hull_height	22.838
					12	convex_hull_width	22.401
					12	specific_convex_hull_area	18.6359
					12	dep_wid_r	31.0875
					13	area	56.3401
					13	total_length	51.4858
					13	total_volume	59.9933
					13	surface_area	56.1923
					13	specific_root_length	64.3238
					13	number_of_regions	40.9123
					13	no_of_branching_points	45.9954
					13	no_of_end_points	40.3341
					13	geometrical_x_dq68	28.0433
					13	geometrical_x_dq75	28.896
					13	geometrical_x_dq90	37.1392
					13	geometrical_x_dq95	31.6075
					13	geometrical_x_dq99	22.619
					13	geometrical_y_mean_wo	38.9282
					13	geometrical_y_median_wo	37.0984
					13	geometrical_y_std_wo	35.8975
					13	geometrical_y_skew_wo	16.2154
					13	geometrical_y_kurt_wo	29.0751
					13	geometrical_y_p25_wo	21.2755
					13	geometrical_y_p50_wo	37.0984
					13	geometrical_y_p75_wo	40.1909
					13	geometrical_y_p99_wo	29.6932
					13	width_mean	70.3236
					13	width_median	65.373
					13	width_std	51.5424
					13	width_skew	20.3029
					13	width_kurt	13.1796
					13	width_p25	61.4289
					13	width_p50	65.373
					13	width_p75	68.8816
					13	width_p99	39.0507
					13	width_bootstrap_mean	51.5648
					13	width_bootstrap_stdev	20.4872
					13	SeedAngle_mean	33.2949
					13	SeedAngle_median	34.5587
					13	SeedAngle_std	0
					13	SeedAngle_skew	22.4281
					13	SeedAngle_kurt	3.55834e-12
					13	SeedAngle_p25	19.8958
					13	SeedAngle_p50	34.5587
					13	SeedAngle_p75	33.2195
					13	SeedAngle_p99	7.08814
					13	SeedAngle_bootstrap_mean	0
					13	SeedAngle_bootstrap_stdev	12.3925
					13	convex_hull_area	33.6405
					13	convex_hull_height	30.5826
					13	convex_hull_width	29.6284
					13	specific_convex_hull_area	23.4319
					13	dep_wid_r	35.6147
					14	area	57.5739
					14	total_length	53.2186
					14	total_volume	61.8458
					14	surface_area	57.7125
					14	specific_root_length	69.3847
					14	number_of_regions	41.196
					14	no_of_branching_points	48.9884
					14	no_of_end_points	43.856
					14	geometrical_x_dq68	28.3236
					14	geometrical_x_dq75	30.4587
					14	geometrical_x_dq90	40.4804
					14	geometrical_x_dq95	37.0771
					14	geometrical_x_dq99	28.8825
					14	geometrical_y_mean_wo	43.5464
					14	geometrical_y_median_wo	42.0042
					14	geometrical_y_std_wo	41.6882
					14	geometrical_y_skew_wo	13.9548
					14	geometrical_y_kurt_wo	17.2616
					14	geometrical_y_p25_wo	26.5726
					14	geometrical_y_p50_wo	42.0042
					14	geometrical_y_p75_wo	43.2164
					14	geometrical_y_p99_wo	36.7784
					14	width_mean	74.0908
					14	width_median	67.2166
					14	width_std	53.6466
					14	width_skew	14.4378
					14	width_kurt	11.7905
					14	width_p25	62.5965
					14	width_p50	67.2166
					14	width_p75	71.7873
					14	width_p99	41.27
					14	width_bootstrap_mean	53.682
					14	width_bootstrap_stdev	16.4949
					14	SeedAngle_mean	35.7283
					14	SeedAngle_median	37.3215
					14	SeedAngle_std	0.998423
					14	SeedAngle_skew	24.0196
					14	SeedAngle_kurt	8.91522e-13
					14	SeedAngle_p25	19.7825
					14	SeedAngle_p50	37.3215
					14	SeedAngle_p75	34.3416
					14	SeedAngle_p99	1.6192
					14	SeedAngle_bootstrap_mean	0.997527
					14	SeedAngle_bootstrap_stdev	16.7066
					14	convex_hull_area	42.7901
					14	convex_hull_height	37.0953
					14	convex_hull_width	41.5876
					14	specific_convex_hull_area	35.3527
					14	dep_wid_r	37.3424
					15	area	59.6759
					15	total_length	54.7937
					15	total_volume	64.0732
					15	surface_area	59.9166
					15	specific_root_length	72.4522
					15	number_of_regions	45.3927
					15	no_of_branching_points	51.8179
					15	no_of_end_points	46.0357
					15	geometrical_x_dq68	28.5593
					15	geometrical_x_dq75	31.4562
					15	geometrical_x_dq90	40.0585
					15	geometrical_x_dq95	40.1825
					15	geometrical_x_dq99	30.6974
					15	geometrical_y_mean_wo	48.052
					15	geometrical_y_median_wo	46.317
					15	geometrical_y_std_wo	44.5419
					15	geometrical_y_skew_wo	11.1803
					15	geometrical_y_kurt_wo	12.1884
					15	geometrical_y_p25_wo	31.1604
					15	geometrical_y_p50_wo	46.317
					15	geometrical_y_p75_wo	48.9335
					15	geometrical_y_p99_wo	38.1506
					15	width_mean	77.3713
					15	width_median	72.0283
					15	width_std	55.1863
					15	width_skew	17.3742
					15	width_kurt	10.344
					15	width_p25	69.5897
					15	width_p50	72.0283
					15	width_p75	74.2983
					15	width_p99	37.9746
					15	width_bootstrap_mean	55.1903
					15	width_bootstrap_stdev	14.0622
					15	SeedAngle_mean	37.7985
					15	SeedAngle_median	35.8976
					15	SeedAngle_std	5.53971
					15	SeedAngle_skew	21.4184
					15	SeedAngle_kurt	1.68632
					15	SeedAngle_p25	21.902
					15	SeedAngle_p50	35.8976
					15	SeedAngle_p75	36.3632
					15	SeedAngle_p99	11.5406
					15	SeedAngle_bootstrap_mean	5.55205
					15	SeedAngle_bootstrap_stdev	20.1844
					15	convex_hull_area	44.3864
					15	convex_hull_height	39.455
					15	convex_hull_width	41.0443
					15	specific_convex_hull_area	27.3456
					15	dep_wid_r	38.2191
					16	area	61.0721
					16	total_length	56.3008
					16	total_volume	65.8979
					16	surface_area	61.4931
					16	specific_root_length	74.5082
					16	number_of_regions	47.7356
					16	no_of_branching_points	53.5084
					16	no_of_end_points	47.5661
					16	geometrical_x_dq68	30.7713
					16	geometrical_x_dq75	34.7867
					16	geometrical_x_dq90	41.922
					16	geometrical_x_dq95	39.0984
					16	geometrical_x_dq99	34.3245
					16	geometrical_y_mean_wo	51.2633
					16	geometrical_y_median_wo	49.9116
					16	geometrical_y_std_wo	46.8253
					16	geometrical_y_skew_wo	11.5381
					16	geometrical_y_kurt_wo	5.37261
					16	geometrical_y_p25_wo	35.1729
					16	geometrical_y_p50_wo	49.9116
					16	geometrical_y_p75_wo	53.8219
					16	geometrical_y_p99_wo	42.2873
					16	width_mean	79.4302
					16	width_median	75.8729
					16	width_std	62.3549
					16	width_skew	27.0361
					16	width_kurt	18.3488
					16	width_p25	76.388
					16	width_p50	75.8729
					16	width_p75	77.2504
					16	width_p99	43.2455
					16	width_bootstrap_mean	62.3751
					16	width_bootstrap_stdev	17.2595
					16	SeedAngle_mean	41.9296
					16	SeedAngle_median	41.33
					16	SeedAngle_std	8.55341
					16	SeedAngle_skew	24.6129
					16	SeedAngle_kurt	0.216251
					16	SeedAngle_p25	23.7869
					16	SeedAngle_p50	41.33
					16	SeedAngle_p75	44.9936
					16	SeedAngle_p99	16.5765
					16	SeedAngle_bootstrap_mean	8.54459
					16	SeedAngle_bootstrap_stdev	22.0056
					16	convex_hull_area	43.0391
					16	convex_hull_height	41.9895
					16	convex_hull_width	37.7503
					16	specific_convex_hull_area	38.3146
					16	dep_wid_r	42.1756
					17	area	62.8224
					17	total_length	57.9615
					17	total_volume	67.7061
					17	surface_area	63.1814
					17	specific_root_length	76.7575
					17	number_of_regions	50.4885
					17	no_of_branching_points	55.6862
					17	no_of_end_points	50.0019
					17	geometrical_x_dq68	34.1519
					17	geometrical_x_dq75	37.1866
					17	geometrical_x_dq90	43.0322
					17	geometrical_x_dq95	43.1614
					17	geometrical_x_dq99	38.2298
					17	geometrical_y_mean_wo	53.9439
					17	geometrical_y_median_wo	53.3137
					17	geometrical_y_std_wo	47.9981
					17	geometrical_y_skew_wo	19.0382
					17	geometrical_y_kurt_wo	12.4098
					17	geometrical_y_p25_wo	39.3421
					17	geometrical_y_p50_wo	53.3137
					17	geometrical_y_p75_wo	56.8871
					17	geometrical_y_p99_wo	44.801
					17	width_mean	80.69
					17	width_median	76.1154
					17	width_std	66.3031
					17	width_skew	30.8473
					17	width_kurt	21.0136
					17	width_p25	75.3552
					17	width_p50	76.1154
					17	width_p75	76.4179
					17	width_p99	47.818
					17	width_bootstrap_mean	66.3098
					17	width_bootstrap_stdev	22.878
					17	SeedAngle_mean	42.4748
					17	SeedAngle_median	40.9561
					17	SeedAngle_std	9.63081
					17	SeedAngle_skew	29.0182
					17	SeedAngle_kurt	0.504368
					17	SeedAngle_p25	24.2891
					17	SeedAngle_p50	40.9561
					17	SeedAngle_p75	45.7811
					17	SeedAngle_p99	16.6629
					17	SeedAngle_bootstrap_mean	9.62867
					17	SeedAngle_bootstrap_stdev	28.6732
					17	convex_hull_area	42.8247
					17	convex_hull_height	45.841
					17	convex_hull_width	39.6693
					17	specific_convex_hull_area	40.2188
					17	dep_wid_r	46.0782
					18	area	62.9819
					18	total_length	57.9502
					18	total_volume	68.087
					18	surface_area	63.4184
					18	specific_root_length	75.8791
					18	number_of_regions	51.6602
					18	no_of_branching_points	55.1021
					18	no_of_end_points	50.6435
					18	geometrical_x_dq68	38.2792
					18	geometrical_x_dq75	41.8924
					18	geometrical_x_dq90	45.382
					18	geometrical_x_dq95	49.1727
					18	geometrical_x_dq99	42.9105
					18	geometrical_y_mean_wo	55.6103
					18	geometrical_y_median_wo	57.0085
					18	geometrical_y_std_wo	46.6491
					18	geometrical_y_skew_wo	32.8828
					18	geometrical_y_kurt_wo	26.1245
					18	geometrical_y_p25_wo	45.0048
					18	geometrical_y_p50_wo	57.0085
					18	geometrical_y_p75_wo	57.9713
					18	geometrical_y_p99_wo	45.9316
					18	width_mean	80.0856
					18	width_median	76.6788
					18	width_std	65.7031
					18	width_skew	29.6424
					18	width_kurt	19.448
					18	width_p25	74.1925
					18	width_p50	76.6788
					18	width_p75	77.4265
					18	width_p99	47.8166
					18	width_bootstrap_mean	65.7259
					18	width_bootstrap_stdev	26.1755
					18	SeedAngle_mean	44.1711
					18	SeedAngle_median	39.1639
					18	SeedAngle_std	14.422
					18	SeedAngle_skew	23.4789
					18	SeedAngle_kurt	3.02994
					18	SeedAngle_p25	22.9043
					18	SeedAngle_p50	39.1639
					18	SeedAngle_p75	50.2731
					18	SeedAngle_p99	23.9965
					18	SeedAngle_bootstrap_mean	14.4179
					18	SeedAngle_bootstrap_stdev	35.9191
					18	convex_hull_area	46.906
					18	convex_hull_height	47.3038
					18	convex_hull_width	44.3707
					18	specific_convex_hull_area	49.1084
					18	dep_wid_r	47.7278
					19	area	63.4916
					19	total_length	58.7935
					19	total_volume	68.9499
					19	surface_area	64.0419
					19	specific_root_length	77.0261
					19	number_of_regions	50.6896
					19	no_of_branching_points	56.2536
					19	no_of_end_points	51.7677
					19	geometrical_x_dq68	42.3756
					19	geometrical_x_dq75	45.1009
					19	geometrical_x_dq90	49.4457
					19	geometrical_x_dq95	51.2051
					19	geometrical_x_dq99	45.575
					19	geometrical_y_mean_wo	57.6492
					19	geometrical_y_median_wo	59.348
					19	geometrical_y_std_wo	51.5956
					19	geometrical_y_skew_wo	32.5401
					19	geometrical_y_kurt_wo	19.6541
					19	geometrical_y_p25_wo	46.31
					19	geometrical_y_p50_wo	59.348
					19	geometrical_y_p75_wo	58.8873
					19	geometrical_y_p99_wo	51.1342
					19	width_mean	80.6882
					19	width_median	74.8508
					19	width_std	70.0272
					19	width_skew	37.2371
					19	width_kurt	23.3049
					19	width_p25	71.0906
					19	width_p50	74.8508
					19	width_p75	76.5166
					19	width_p99	54.1848
					19	width_bootstrap_mean	70.022
					19	width_bootstrap_stdev	28.7621
					19	SeedAngle_mean	46.2267
					19	SeedAngle_median	39.3172
					19	SeedAngle_std	7.46808
					19	SeedAngle_skew	28.3209
					19	SeedAngle_kurt	7.27827
					19	SeedAngle_p25	28.2232
					19	SeedAngle_p50	39.3172
					19	SeedAngle_p75	50.4995
					19	SeedAngle_p99	17.6546
					19	SeedAngle_bootstrap_mean	7.47088
					19	SeedAngle_bootstrap_stdev	42.7099
					19	convex_hull_area	51.0075
					19	convex_hull_height	52.4627
					19	convex_hull_width	44.3325
					19	specific_convex_hull_area	50.9761
					19	dep_wid_r	49.4327
					20	area	63.4414
					20	total_length	59.0366
					20	total_volume	68.9097
					20	surface_area	64.0439
					20	specific_root_length	76.8972
					20	number_of_regions	53.2161
					20	no_of_branching_points	56.5401
					20	no_of_end_points	53.0261
					20	geometrical_x_dq68	46.6665
					20	geometrical_x_dq75	46.4015
					20	geometrical_x_dq90	54.5022
					20	geometrical_x_dq95	53.7645
					20	geometrical_x_dq99	49.484
					20	geometrical_y_mean_wo	59.0318
					20	geometrical_y_median_wo	61.3717
					20	geometrical_y_std_wo	52.4063
					20	geometrical_y_skew_wo	39.1356
					20	geometrical_y_kurt_wo	24.7675
					20	geometrical_y_p25_wo	48.951
					20	geometrical_y_p50_wo	61.3717
					20	geometrical_y_p75_wo	59.1698
					20	geometrical_y_p99_wo	53.1351
					20	width_mean	80.9402
					20	width_median	78.6653
					20	width_std	71.1583
					20	width_skew	45.6779
					20	width_kurt	25.3984
					20	width_p25	72.6406
					20	width_p50	78.6653
					20	width_p75	77.9273
					20	width_p99	60.5083
					20	width_bootstrap_mean	71.1535
					20	width_bootstrap_stdev	26.5329
					20	SeedAngle_mean	48.9871
					20	SeedAngle_median	46.3359
					20	SeedAngle_std	7.96562
					20	SeedAngle_skew	32.6523
					20	SeedAngle_kurt	3.44716
					20	SeedAngle_p25	29.662
					20	SeedAngle_p50	46.3359
					20	SeedAngle_p75	51.8047
					20	SeedAngle_p99	17.8891
					20	SeedAngle_bootstrap_mean	7.96436
					20	SeedAngle_bootstrap_stdev	47.6444
					20	convex_hull_area	52.5639
					20	convex_hull_height	54.0044
					20	convex_hull_width	43.79
					20	specific_convex_hull_area	58.4601
					20	dep_wid_r	53.5806
					21	area	63.8058
					21	total_length	59.5642
					21	total_volume	69.5455
					21	surface_area	64.4814
					21	specific_root_length	78.6145
					21	number_of_regions	54.5364
					21	no_of_branching_points	56.7186
					21	no_of_end_points	53.6778
					21	geometrical_x_dq68	47.803
					21	geometrical_x_dq75	49.6601
					21	geometrical_x_dq90	57.384
					21	geometrical_x_dq95	58.6439
					21	geometrical_x_dq99	49.9078
					21	geometrical_y_mean_wo	60.982
					21	geometrical_y_median_wo	63.0735
					21	geometrical_y_std_wo	54.9548
					21	geometrical_y_skew_wo	40.5331
					21	geometrical_y_kurt_wo	27.4835
					21	geometrical_y_p25_wo	52.6303
					21	geometrical_y_p50_wo	63.0735
					21	geometrical_y_p75_wo	60.337
					21	geometrical_y_p99_wo	56.2074
					21	width_mean	81.2697
					21	width_median	78.0691
					21	width_std	73.1174
					21	width_skew	50.2858
					21	width_kurt	34.4782
					21	width_p25	73.1718
					21	width_p50	78.0691
					21	width_p75	76.2087
					21	width_p99	64.2116
					21	width_bootstrap_mean	73.1415
					21	width_bootstrap_stdev	32.847
					21	SeedAngle_mean	49.8474
					21	SeedAngle_median	48.0957
					21	SeedAngle_std	7.72483
					21	SeedAngle_skew	37.0048
					21	SeedAngle_kurt	12.2064
					21	SeedAngle_p25	29.0687
					21	SeedAngle_p50	48.0957
					21	SeedAngle_p75	53.9408
					21	SeedAngle_p99	23.5163
					21	SeedAngle_bootstrap_mean	7.72237
					21	SeedAngle_bootstrap_stdev	55.0263
					21	convex_hull_area	54.4926
					21	convex_hull_height	55.8465
					21	convex_hull_width	49.6762
					21	specific_convex_hull_area	63.4182
					21	dep_wid_r	58.7968
					22	area	64.2374
					22	total_length	60.2032
					22	total_volume	70.0443
					22	surface_area	64.9167
					22	specific_root_length	77.5851
					22	number_of_regions	55.4972
					22	no_of_branching_points	56.8425
					22	no_of_end_points	54.9847
					22	geometrical_x_dq68	51.3429
					22	geometrical_x_dq75	53.8647
					22	geometrical_x_dq90	60.433
					22	geometrical_x_dq95	59.0557
					22	geometrical_x_dq99	53.0419
					22	geometrical_y_mean_wo	62.2145
					22	geometrical_y_median_wo	64.7786
					22	geometrical_y_std_wo	56.3144
					22	geometrical_y_skew_wo	44.1178
					22	geometrical_y_kurt_wo	31.9039
					22	geometrical_y_p25_wo	54.374
					22	geometrical_y_p50_wo	64.7786
					22	geometrical_y_p75_wo	61.1615
					22	geometrical_y_p99_wo	55.0036
					22	width_mean	80.9783
					22	width_median	78.7979
					22	width_std	72.5779
					22	width_skew	47.6821
					22	width_kurt	34.9001
					22	width_p25	70.8049
					22	width_p50	78.7979
					22	width_p75	78.6903
					22	width_p99	60.9047
					22	width_bootstrap_mean	72.5894
					22	width_bootstrap_stdev	32.567
					22	SeedAngle_mean	51.44
					22	SeedAngle_median	50.8601
					22	SeedAngle_std	9.4215
					22	SeedAngle_skew	37.5918
					22	SeedAngle_kurt	16.5549
					22	SeedAngle_p25	32.2524
					22	SeedAngle_p50	50.8601
					22	SeedAngle_p75	53.6774
					22	SeedAngle_p99	24.1354
					22	SeedAngle_bootstrap_mean	9.41932
					22	SeedAngle_bootstrap_stdev	53.1122
					22	convex_hull_area	56.2798
					22	convex_hull_height	52.9903
					22	convex_hull_width	52.434
					22	specific_convex_hull_area	68.2628
					22	dep_wid_r	58.902
					23	area	65.4151
					23	total_length	61.4841
					23	total_volume	71.2049
					23	surface_area	66.089
					23	specific_root_length	77.0248
					23	number_of_regions	57.0433
					23	no_of_branching_points	58.1182
					23	no_of_end_points	55.8488
					23	geometrical_x_dq68	55.7496
					23	geometrical_x_dq75	58.5774
					23	geometrical_x_dq90	65.5336
					23	geometrical_x_dq95	60.2337
					23	geometrical_x_dq99	53.4192
					23	geometrical_y_mean_wo	64.1147
					23	geometrical_y_median_wo	66.7772
					23	geometrical_y_std_wo	62.3763
					23	geometrical_y_skew_wo	50.2085
					23	geometrical_y_kurt_wo	40.9871
					23	geometrical_y_p25_wo	56.177
					23	geometrical_y_p50_wo	66.7772
					23	geometrical_y_p75_wo	62.2978
					23	geometrical_y_p99_wo	57.3058
					23	width_mean	80.5776
					23	width_median	78.9409
					23	width_std	73.5403
					23	width_skew	48.7824
					23	width_kurt	35.5467
					23	width_p25	76.6992
					23	width_p50	78.9409
					23	width_p75	76.854
					23	width_p99	61.692
					23	width_bootstrap_mean	73.5317
					23	width_bootstrap_stdev	31.2743
					23	SeedAngle_mean	55.2371
					23	SeedAngle_median	52.9376
					23	SeedAngle_std	15.2055
					23	SeedAngle_skew	39.9218
					23	SeedAngle_kurt	18.2134
					23	SeedAngle_p25	33.0524
					23	SeedAngle_p50	52.9376
					23	SeedAngle_p75	55.6407
					23	SeedAngle_p99	24.0684
					23	SeedAngle_bootstrap_mean	15.1918
					23	SeedAngle_bootstrap_stdev	54.9004
					23	convex_hull_area	57.04
					23	convex_hull_height	55.2522
					23	convex_hull_width	44.3025
					23	specific_convex_hull_area	70.8711
					23	dep_wid_r	58.7326
					24	area	65.3224
					24	total_length	61.3749
					24	total_volume	71.2939
					24	surface_area	66.08
					24	specific_root_length	77.2283
					24	number_of_regions	56.5734
					24	no_of_branching_points	57.4037
					24	no_of_end_points	55.3191
					24	geometrical_x_dq68	60.264
					24	geometrical_x_dq75	61.7926
					24	geometrical_x_dq90	63.575
					24	geometrical_x_dq95	60.585
					24	geometrical_x_dq99	54.4982
					24	geometrical_y_mean_wo	65.4204
					24	geometrical_y_median_wo	68.024
					24	geometrical_y_std_wo	66.4608
					24	geometrical_y_skew_wo	47.8126
					24	geometrical_y_kurt_wo	36.9358
					24	geometrical_y_p25_wo	58.1355
					24	geometrical_y_p50_wo	68.024
					24	geometrical_y_p75_wo	63.277
					24	geometrical_y_p99_wo	59.5215
					24	width_mean	80.7918
					24	width_median	76.245
					24	width_std	73.6572
					24	width_skew	47.696
					24	width_kurt	29.9982
					24	width_p25	72.5335
					24	width_p50	76.245
					24	width_p75	76.1067
					24	width_p99	62.8374
					24	width_bootstrap_mean	73.6589
					24	width_bootstrap_stdev	27.3491
					24	SeedAngle_mean	54.8096
					24	SeedAngle_median	47.4349
					24	SeedAngle_std	12.681
					24	SeedAngle_skew	36.1288
					24	SeedAngle_kurt	18.4462
					24	SeedAngle_p25	31.4549
					24	SeedAngle_p50	47.4349
					24	SeedAngle_p75	55.6772
					24	SeedAngle_p99	23.5394
					24	SeedAngle_bootstrap_mean	12.6594
					24	SeedAngle_bootstrap_stdev	57.3731
					24	convex_hull_area	60.4498
					24	convex_hull_height	61.1765
					24	convex_hull_width	43.8725
					24	specific_convex_hull_area	70.7124
					24	dep_wid_r	59.779
					25	area	66.0722
					25	total_length	62.2624
					25	total_volume	71.7126
					25	surface_area	66.7414
					25	specific_root_length	77.2006
					25	number_of_regions	58.0595
					25	no_of_branching_points	58.1418
					25	no_of_end_points	55.6633
					25	geometrical_x_dq68	65.115
					25	geometrical_x_dq75	66.6673
					25	geometrical_x_dq90	65.3057
					25	geometrical_x_dq95	62.0777
					25	geometrical_x_dq99	55.7694
					25	geometrical_y_mean_wo	65.9788
					25	geometrical_y_median_wo	67.8676
					25	geometrical_y_std_wo	68.3695
					25	geometrical_y_skew_wo	55.0803
					25	geometrical_y_kurt_wo	38.0068
					25	geometrical_y_p25_wo	59.4298
					25	geometrical_y_p50_wo	67.8676
					25	geometrical_y_p75_wo	64.7114
					25	geometrical_y_p99_wo	64.5095
					25	width_mean	80.2615
					25	width_median	76.8535
					25	width_std	73.1331
					25	width_skew	46.9699
					25	width_kurt	30.2971
					25	width_p25	68.3978
					25	width_p50	76.8535
					25	width_p75	75.8325
					25	width_p99	62.7289
					25	width_bootstrap_mean	73.1337
					25	width_bootstrap_stdev	23.4432
					25	SeedAngle_mean	54.7624
					25	SeedAngle_median	48.005
					25	SeedAngle_std	13.7786
					25	SeedAngle_skew	29.2322
					25	SeedAngle_kurt	13.5025
					25	SeedAngle_p25	32.7043
					25	SeedAngle_p50	48.005
					25	SeedAngle_p75	52.6846
					25	SeedAngle_p99	22.169
					25	SeedAngle_bootstrap_mean	13.7695
					25	SeedAngle_bootstrap_stdev	57.5712
					25	convex_hull_area	62.4421
					25	convex_hull_height	62.3205
					25	convex_hull_width	46.1959
					25	specific_convex_hull_area	72.9366
					25	dep_wid_r	60.8606
					26	area	66.735
					26	total_length	62.7471
					26	total_volume	72.3158
					26	surface_area	67.2599
					26	specific_root_length	76.9454
					26	number_of_regions	59.9088
					26	no_of_branching_points	58.7498
					26	no_of_end_points	56.0527
					26	geometrical_x_dq68	68.6653
					26	geometrical_x_dq75	69.9924
					26	geometrical_x_dq90	65.8439
					26	geometrical_x_dq95	62.9658
					26	geometrical_x_dq99	55.051
					26	geometrical_y_mean_wo	65.9272
					26	geometrical_y_median_wo	66.8497
					26	geometrical_y_std_wo	71.5405
					26	geometrical_y_skew_wo	57.223
					26	geometrical_y_kurt_wo	43.2815
					26	geometrical_y_p25_wo	58.7188
					26	geometrical_y_p50_wo	66.8497
					26	geometrical_y_p75_wo	65.8416
					26	geometrical_y_p99_wo	66.0653
					26	width_mean	79.3662
					26	width_median	75.8529
					26	width_std	72.6457
					26	width_skew	48.5143
					26	width_kurt	33.5479
					26	width_p25	69.793
					26	width_p50	75.8529
					26	width_p75	76.2469
					26	width_p99	63.4868
					26	width_bootstrap_mean	72.6419
					26	width_bootstrap_stdev	25.4095
					26	SeedAngle_mean	49.226
					26	SeedAngle_median	40.7264
					26	SeedAngle_std	15.6365
					26	SeedAngle_skew	23.1599
					26	SeedAngle_kurt	18.0959
					26	SeedAngle_p25	26.5686
					26	SeedAngle_p50	40.7264
					26	SeedAngle_p75	50.4406
					26	SeedAngle_p99	20.8002
					26	SeedAngle_bootstrap_mean	15.6417
					26	SeedAngle_bootstrap_stdev	53.1434
					26	convex_hull_area	66.9237
					26	convex_hull_height	68.4327
					26	convex_hull_width	50.0815
					26	specific_convex_hull_area	71.7313
					26	dep_wid_r	60.1136
					27	area	67.5677
					27	total_length	63.2482
					27	total_volume	72.9688
					27	surface_area	68.0046
					27	specific_root_length	77.4157
					27	number_of_regions	57.4457
					27	no_of_branching_points	58.4842
					27	no_of_end_points	55.1823
					27	geometrical_x_dq68	68.2305
					27	geometrical_x_dq75	70.3458
					27	geometrical_x_dq90	64.7254
					27	geometrical_x_dq95	64.5019
					27	geometrical_x_dq99	56.6523
					27	geometrical_y_mean_wo	65.3312
					27	geometrical_y_median_wo	65.8321
					27	geometrical_y_std_wo	69.3208
					27	geometrical_y_skew_wo	56.3952
					27	geometrical_y_kurt_wo	42.9329
					27	geometrical_y_p25_wo	59.1952
					27	geometrical_y_p50_wo	65.8321
					27	geometrical_y_p75_wo	66.1645
					27	geometrical_y_p99_wo	65.5608
					27	width_mean	79.0448
					27	width_median	73.1542
					27	width_std	74.3011
					27	width_skew	50.4452
					27	width_kurt	39.6388
					27	width_p25	69.6242
					27	width_p50	73.1542
					27	width_p75	75.9064
					27	width_p99	65.6801
					27	width_bootstrap_mean	74.3047
					27	width_bootstrap_stdev	26.4445
					27	SeedAngle_mean	58.5296
					27	SeedAngle_median	52.3584
					27	SeedAngle_std	14.847
					27	SeedAngle_skew	30.0726
					27	SeedAngle_kurt	16.2918
					27	SeedAngle_p25	37.2893
					27	SeedAngle_p50	52.3584
					27	SeedAngle_p75	57.095
					27	SeedAngle_p99	16.6285
					27	SeedAngle_bootstrap_mean	14.8589
					27	SeedAngle_bootstrap_stdev	52.1826
					27	convex_hull_area	64.198
					27	convex_hull_height	67.2531
					27	convex_hull_width	45.0646
					27	specific_convex_hull_area	72.8135
					27	dep_wid_r	60.8079

## Sheet: Table S3
Table S3. The 15 maize inbred lines exhibited the smallest and biggst root width and root depth (cm) at 21 DAS (days after sowing) among the 65 lines tested.
Smallest root width				Smallest root depth
Genotypes	root_width	Class*		Genotypes	root_depth	Class
EP67	26.8985	Resilient		EP125	39.6558	Intermediate
EPD1	27.8867	Sensitive		EP17	42.6561	Intermediate
EP125	29.1219	Intermediate		EP2020-51	48.8591	Resilient
B73	30.1609	Sensitive		F252	51.3568	Sensitive
EP74	30.3938	Intermediate		Lo1430	51.7602	Resilient
DK4676A	30.8614	Resilient		EP68	52.3988	Sensitive
EP17	33.5384	Intermediate		EP2020-24	52.6656	Resilient
H104	33.8488	Sensitive		EP2020-33	52.7538	Resilient
A638	33.9647	Intermediate		F618	52.8399	Resilient
Lo1507	34.0722	Intermediate		EPD5	53.5768	Sensitive
Lo1453	34.3608	Resilient		NC358	54.7558	Resilient
EP1	34.8328	Sensitive		Tx601	55.2915	Intermediate
H110	35.1848	Sensitive		EPD6	55.7095	Sensitive
Lo904	36.9135	Sensitive		EP2020-32	55.8292	Resilient
EP2018-10	36.9946	Sensitive		TRL31	56.1055	Resilient
Biggst root width				Biggest root depth
Genotypes	root_width	Class		Genotypes	root_depth	Class
EP2020-31	46.0631	Resilient		Lo1507	73.7442	Intermediate
EP2020-26	46.637	Intermediate		NIL120	74.3681	Sensitive
Lo1207	46.6535	Intermediate		Lo863	74.6055	Resilient
F252	46.7334	Sensitive		H104	75.1033	Sensitive
EP56	46.9738	Resilient		BO23(H102)	75.4079	Intermediate
Lo469	47.035	Intermediate		SCMalawi	76.4142	Sensitive
PhW65	47.7792	Sensitive		H101	76.5402	Resilient
EA3076	48.2079	Resilient		EP2020-31	76.7734	Resilient
Lo863	48.2777	Resilient		Lo82	76.849	Intermediate
GCP-193	49.11	Sensitive		B107	77.4834	Resilient
EP53	49.1792	Intermediate		GCP-193	78.1626	Sensitive
CML341	49.3509	Sensitive		EP2020-40	78.6286	Sensitive
TRL31	50.1923	Resilient		EA3076	80.0169	Resilient
EP2020-56	51.8308	Sensitive		Lo1301	81.437	Resilient
EP2020-24	52.5058	Resilient		CYMM-1	81.8907	Intermediate
* classified according to stress adaptability assessed in Shi et al. [33].
